# Supplementary material for: Greater molecular potential for glucose metabolism in adipose tissue and skeletal muscle of women compared with men
Source: FASEB J. 2024 Jul 31;38(15):e23845. doi: 10.1096/fj.202302377R (PMC11607633; doi:10.1096/fj.202302377R)
Supplement: Supplementary file 4 — Table S2. [file FSB2-38-e23845-s002.xlsx]

## Sheet: Figure 1
Figure 1A	Women							Men
IR	0.869	0.805	1.16	1.975	1.149	2.003	1.523	0.912	0.082	0.483	1.628	1.114	1.922	1.498	0.361
GLUT4	2.19	1.29	0.45	0.59	2.07	0.76	0.6	1.85	0.96	1.28	0.73	1.03	2	0.44	0.38	0.34
HKII	0.661	0.365	0.738	0.958	0.563	1.234	0.975	0.635	0.597	2.087	1.179	1.678	0.954	0.714	0.611	0.546
AKT2	1.57405	1.75183	1.54488	1.83574	1.6002	1.66434	1.35403	1.34719	0.829082	1.36696	1.32735	1.32735	1.00916	0.307137	1.31016	0.175609
TBC1D4	1.1167	0.9488	0.5556	0.8107	1.573	0.982	0.4287	1.3229	1.2875	0.5786	0.9583	1.3318	0.8803	0.8522	0.5928	1.1956
CS	0.795	0.767	1.192	2.02	1.066	1.79	1.644	0.683	0.38	2.107	1.131	1.087	1.262	0.782	0.735	0.833
AMPKα1	1.381	1.571	1.212	1.929	1.343	1.384	0.934	1.356	0.458	1.088	0.993	1.318	1.229	1.191	0.367
AMPK Thr172	2.08	1.34	2.03	1.81	0.52	1.31	1.73	1.34	0.68	1.27	1.29	1.29	1.43	0.55	0.83	0.32
ACC	1.50604	5.54997	0.850846	1.8484	2.34478	0.0922585	1.31671	1.36327	0.248438	1.56495	1.12765	1.12765	2.2697	0.0756302	0.957749	0.264961
CD36	0.95	1.12	1.41	0.57	1.19	1.45	0.79	1.24	0.25	1.01	1.02	0.66	1.2	0.5	2.23	0.89
ATGL	1.091	1.094	0.856	1.229	1.887	0.467	0.056	1.05	0.53	1.11	2.17	0.98	0.93	0.39	1.43	0.42
ATGL Ser406	1.25	0.835	1.014	1.556	0.774	0.78	1.006	1.371	1.455	1.185	0.852	0.68	0.856	0.579	0.915	1.106
HSL	1.008	0.89	1.22	1.183	1.415	1.333	1.349	1.041	0.755	1.146	1.261	1.261	1.112	0.305	0.933	1.184
HSL Ser660	1.227	1.597	1.022	1.081	1.292	1.623	0.417	1.595	0.463	0.92	1.456	0.887	1.241	0.674	0.817	0.948
Figure 1B	Women							Men
basal	1	1.29	0.76	1.2	1.07	1.1	0.58	0.74	1.17	2.27	0.81	0.5	0.76	0.54	1.34	1.38
clamp	8.74	6.9	7.13	10.35	7.83	7.32	2.19	6.72	4.32	4.42	0.96	6.37	5.51	2.34	3.94	6.71
Figure 1D	Women							Men
IR	1.173	1.183	1.787	1.085	1.122	1.183	0.818	0.955	0.875	1.048	1.038	1.286	1.31	0.859	0.629	0.878
GLUT4	0.954	1.084	1.364	0.854	1.5	0.996	0.641	0.703	0.816	1.019	1.639	0.827	1.006	1.207	0.783	1.646
HKII	1.833	2.035	0.979		1.002	1.979	2.083	0.399	0.86	0.883	1.261	0.919		1.151	1.416	1.111
AKT2	0.999	1.427	1.323	0.909	0.893	1.96	1.169	0.907	0.87	0.977	1.147	0.753	1.202	1.201	1.321	0.623
TBC1D4	1.193	1.031	0.81	0.874	0.837	1.125	1.044	0.759	0.946	1.014	0.793	1.144	1.1	1.005	1.239
CS	1.017	1.184	1.63	0.914	1.072	1.048	1.261	0.982	0.908	1.028	1.118	0.676	0.982	1.132	1.173
PDH-E1α	1.478	1.563	2.024	1.007	1.954	2.002	1.164	0.476	0.78	0.687	1.17	0.473	1.568	1.421	1.424
AMPKα2	0.878791	1.11784	0.944915	0.857232		0.896728	0.912532	0.955887	0.934698	1.0043	1.19457	0.947647		0.820883	1.04285	1.09916
ACC	0.57	0.686	0.852	0.622	0.805	0.924	0.873	0.6	0.765	0.934	0.962	0.698	1.378	1.496	1.165
CD36	2.183	2.631	1.909	2.259	4.632	2.953	1.791	0.559	0.736	0.432	0.418	1.115	1.411	2.041	1.289
ATGL	0.768484	0.794916	0.383317	0.868622	0.536423	1.30333	0.695367	0.727111	0.475006	0.624501	0.626236	1.1955	0.449117	1.29538	1.79093	1.81621
HSL	1.12967	0.774107	0.63138	0.661967	0.934734	1.31963	0.984827	0.785843	0.701363	0.957134	0.712042	0.766636	0.351932	1.3454	1.15873	2.22092
HSL Ser660	0.424	0.768	0.627	1.542	0.985	0.993	1.105	1.197	1.018	1.281	0.736	0.544	1.188	0.782	1.254
CAV1	1.746	1.404	1.719	1.161	1.345	2.501	1.169	0.815	1.225	0.744	1.362	0.588	0.803	0.737	1.354	1.371
CAV3	1.691	1.564	1.037	1.048	0.831	1.773	1.972	0.62	1.148	0.971	1.571	0.49	1.132	0.991	1.284	0.793
Figure 1E	Women							Men
basal	1.085	1.015	0.628	0.75	1.565	2.781	1.532	0.549	1.266	0.977	0.425	1.25	1.369	0.819	1.65	0.695
clamp	5.915	5.056	7.94	7.351	5.02	6.132	5.365	6.53	5.379	4.419	6.683	5.452	11.856	8.673	8.745	8.847
Figure 1G	Women							Men
I	70	64	52	57	75	68	69	45	46	49	36	51	19	66	60	57
IIA	29	33	47	38	17	28	27	51	38	50	60	43	81	34	35	42
IIX	1	3	1	4	6	4	1	3	14	1	3	5	0	0	4	1
Figure 1H	Women							Men
I	3094	3421	3766	3232	2698	2607	2719	4881	3268	2763	4610	3278	5871	4996	2363	6082
IIA	2950	3378	3424	3527	2499	2519	3002	5590	3463	3961	4552	3753	8967	4011	2661	6823
IIX	2663	3499	3543	3657	2235	2254	2848	6122	3326	3498	4006	4339			2178	9182
Figure 1I	Women							Men
	475	544	396		331		625	292	392	360	351	246	143	384	241	446
Figure 1J	Women							Men
I	4	5	4		2		5	3	3	4	4	2	2	5	2	6
IIA	4	4	4		3		5	4	3	4	4	2	2	4	2	7
IIX	3	5	3		3		5	3	3	4	2	3			2	1
Figure 1K	Women							Men
	332.88	418.998	373.062	604.316	628.732	610.838	437.506	449.327	480.546	374.866	319.427	339.649	507.449	470.576	506.586	469.182

## Sheet: Figure 2
Figure 2A
Women	Men
13.16	14.66
11.5	17.14
13.21	14.95
11.82	13.6
15.09	15.9
12.49	14.25
12.69	13.16
	13.89
	15.22
Figure 2B	Women							Men
Basal	0.76	0.77	0.75	0.74	0.78	0.77		0.8	0.82		0.78	0.97		0.73	0.85	0.86
Clamp	0.83	0.87	0.85	0.8	0.85	0.86		0.92	0.96	0.92	0.84	0.87	0.83	0.82	0.99	0.92
																		Figure 2C (Right)
Figure 2C (left)	Women							Men										Women	Men
0	0	0	0	0	0	0	0	0	0	0	0	0	0	0	0	0		46.7	32.08
20	25	22.2	22.2	13.9	13.9	11.1	5.6	13.9	22.2	19.4	22.2	16.7	22.2	14.4	13.9	19.4		41.1	39.25
40	44.4	36.1	25	22.2	27.8	33.3	22.2	30.6	33.3	24.4	38.9	36.1	27.8	37.8	38.9	27.8		33.9	36.67
60	44.4	37.8	22.2	25	25	36.1	27.8	27.8	33.3	25	33.3	50	33.3	29.4	38.9	27.8		32.8	43.33
80	47.2	41.7	30.6	31.7	27.8	36.1	22.2	25	36.1	41.7	38.9	41.7	33.3	46.7	41.7	33.3		28.9	45.56
100	45.6	41.7	44.4	33.3	30.6	36.1	33.3	38.9	44.4	33.3	47.2	50	44.4	41.1	52.8	27.8		37.2	37.78
120	52.8	50	41.7	37.2	30.6	40	30.6	35	42.8	38.9	47.2	50	38.9	46.7	50	44.4		28.7	37.22
																			45.56
																			32.22
Figure 2D
Women	Men
58.34	33.4097
40.79	45.1506
36.53	48.1037
40.23	37.5131
31.9	39.3614
52.5	37.1596
29.08	24.2221
	42.6313
	39.4823
Figure 2E	Women							Men
0	764	485	964	510	951	1013	1030	599	730	309	568	387	381	809	450	618
20	59	79	39	73	874	880	878	155	167	53	154	131	63	319	131	212
40	35	15	10	9	375	414	480	66	85	26	58	25	24	97	51	55
60	30	3	0	1	286	289	330	53	69	19	16	17	17	42	34	35
80	27	6	0	1	250	314	312	53	78	29	18	15	9	51	37	23
100	33	1	16	0	176	282	287	46	52	21	13	21	14	37	23	13
120	32	0	6	0	251	223	306	39	49	27	7	12	0	42	28	15
Figure 2F
Women	Men
3.31	3.44
5.74	6.29
7.06	2.99
8.24	1.8
4.09	6.75
4.09	7.03
3.3	3.44
	9.84
	6.2
Figure 2G
adiponectin (ug/ml)	glucose uptake
24.6125	58.3392
8.6375	40.7852
12.9125	36.5341
13	40.2322
10.65	31.9016
23.4	52.5018
10.0875	29.0815

## Sheet: Figure 3
Figure 3A	Women																	Men
IR	0.6	0.8	0.9	1.2	1.4	1.3	1.7	1.3	0.7	1.7	1.6	1.2	1.9	1.9	1	2.3	2.1	1.1	1.1	0.9	1.2	0.6	0.5	1.2	1.1	1.7	0.8	1
GLUT4	2.3	1.4	1.3	3.4	1.9	3	2.1	1.5	2.6	1.3	1.1	0.3	1.1	1.8	2.3	2.1	1.2	0.4	0.6	0.6	2.2	0.3	1	1.5	1.2	1.5	0.3	0.7
HKII	1.4	0.6	1.2	1.3	1.1	0.9	1.9	0.9	0.8	0.7	1	1.3	0.9	1.6	1.6	2.1	0.9	0.7	1	0.7	0.8	0.7	1.2	1	0.7	2.3		1
AKT2	1.4	0.9	0.9	1.5	1.2	1.3	1.8	1.1	1.1	1.1	1.1	1.3	1.3	1.1	1.1	2.4	1.3	0.6	1	0.9	1	1	1	0.6	0.9	2.3	0.8	0.9
TBC1D4	2	0.2	1.8	1.1	1.8	1.4	2.6	0.4	1.5	1	1.7	1.5	1.9	1.8	0.3	2.3	1.6	1.2	0.8	1	0.3	0.6	0.8	0.8	1	3	1	0.5
CS	2.1	0.5	1.1	1.6	1.3	1.4	1.5	1.3	1.1	0.7	1	0.6	1	1.6	0.7	2.4	2.2	0.5	0.7	0.5	1.9	0.8	1.1	1.1	1.2	1.6	0.6	1.1
AMPKα1	0.7	0.7	0.7	1.1	1.7	1.8	1.6	2.2	0.8	1.4	1.7	1.7	1.5	1.3	0.9	2.1		0.9	1	1	1.5	1	0.9	1	0.6	0.9	1.1
CD36	0.6	1.1	1.3	1.4	1.5	0.8	1.1	1.3	0.7	1.3	1.1	1.3	0.8	1.1	1.7	0.7	1.3	1	1.4	0.4	1.2	0.5	0.7	0.8	0.8	1.8	0.7	1.6
Figure 3B	Women																	Men
IR	1.07908	0.663995	0.964742	0.694754	1.12298	0.903515	1.31757	0.423374	0.754404	1.24736	0.919572	1.08493	1.31	1.15924	1.37621	1.56307		1.30372	1.23506	0.658692	0.889526	0.608134	0.86398	1.03553	1.16879	1.35553	0.881045
GLUT4	1.777	2.26677	1.37476	1.5	1.4	2.28305	2.51698	0.963952	1.19807	1.17757		1.42751	0.66316	0.051655	0.538001	0.798155		0.515616	1.21369	0.9	1.1	0.965712	1.60028	0.352577	1.35108	1.14152	0.861836
HKII	2.953	1.429	2.719	3.205	0.855	2.67	0.798	4.579	1.456	0.662	1.72	2.548	1.022	1.594	0.743	2.677		0.321	2.26	0.586	1.14	0.293	0.963	0.819	0.938	1.174	1.507
AKT2	1.303	0.767	1.729	1.067	0.52	1.296	0.861	1.037	0.807	0.778	1.301	0.602	0.926	1.214	1.008	0.338		0.785	1.84	1.212	0.723	0.57	1.158	0.903	1.35	0.697	0.763
TBC1D4	1.98	0.82	1.489	0.874	1.243	1.185		1.657	0.348	1.14	0.597	0.448	0.748	1.746	0.901	1.008		0.846	0.863	1.796	1.367	1.005	1.111	0.705	0.752	0.555
																															Figure 3D (Right)
																															Men	Women
Figure 3D (Left)	Women ≤ 42 y																Men ≤ 40 y														105	-11
0	4.4	5.4	5.2	5.4	4.6	5.2	4.8	5	5.9	5.1	5.2	5.9	4.9	4.8	5.4	4.5	5.2	5.7	5.2	4.9	6	5.3	4.8	5.3	5.4	5	5.4				150	203
30	5.7	7.6	8.6	7.8	4.1	7.3	8.1	5.9	7	7.3	7.2	7.3	6.2	7.3	7.3	6.7	7.2	8.8	7.7	6	8.2	8.2	5	10.1	8.2	7.2	9.7				191	206
60	3.5	7.9	8.2	6	5.6	5	6.1	5.9	6.9	5.6	6.1	6.5	5.9	8	5.8	6	5.6	7.7	7.9	5.5	11.9	6.1	6.8	6.4	9.1	7.6	8.2				50	122
90	3.7	6.8	5.8	6	4	4.4	4.7	6.1	5.3	4.8	5.8	6.1	5.1	6.8	5	3.9	6.3	5.9	6.1	5.5	7.7	5.8	4.5	3.8	10.8	7.9	4.4				294	-15
120	4.3	6.7	4.9	6.3	3.8	4.2	5.5	6.9	4.9	5.3	6.1	6.1	5.5	5.4	5.4	4.8	5.2	5.1	5.7	3.6	6	6.1	5	3.2	7.3	7.7	3.8				138	18
																															60	146
																															101	116
																															386	30
																															272	75
																															159	119
																																69
																																84
																																240
																																57
																																98
Figure 3E (Left)	Women ≤ 40 y																Men ≥ 40 y														Figure 3E (Right)
0	5	19	15	14	8	7	9	11	10	9	10	38	3	5	11	7	11	20	6	10	19	16	8	7	8	21	35				Men	Women
30	122	110	65	71	53	85	66	60	38	62	83	223	30	26	91	38	63	84	44	64	92	95	19	98	102	141	402				3622	5080
60	18	137	94	48	33	37	65	66	55	47	54	238	26	43	57	55	21	116	52	37	291	51	79	71	73	112	361				7026	9821
90	32	88	56	56	23	22	31	55	32	39	54	205	17	35	35	21	60	76	56	48	111	51	27	24	110	138	66				4596	5469
120	29	118	38	59	16	14	39	53	33	29	40	189	24	24	42	42	32	56	42	12	51	46	39	7	56	136	25				3652	4695
																															13631	2683
																															4920	3778
																															3538	4512
																															5106	5063
																															8575	3214
																															11542	3905
																																5285
																																18793*
																																2197
																																2976
																																5011
																																3382

## Sheet: Figure 4
Figure 4A
Male	Female
25.4	31.3
24.6	20.6
25	20.9
28.9	18.3
27.6	18.9
28.8	20.4
28	21.5
27.7	20.8
Figure 4B
Male	Female
89.5	58.2
89.3	84.8
88.3	82.7
88	83.3
91.3	82.5
89.6	86.4
88.4	83.9
92.7	84.9
Figure 4C
Male	Female
2.4	3.8
3.3	3.5
2.7	5.6
2.2	7.1
1.2	5.3
0.9	6.6
3.3	5.3
0.9	4
Figure 4D (Left)																		Figure 4D (Right)
	Male								Female									Male	Female
0	8.5	8.4	6.9	9.7	8.1	7.7	8.6	7.6	7.9	7.7	7.1	9.6	6.7	7.7	6.7	7.3		903	814
15	25.4	21.1	22.4	21.2	26	20.8	17.4	23.1	23.7	20.9	9.4	19.6	21.5	21.4	20.1	18.8		863	665
30	21.1	23.4	17.7	17	17.4	16.3	18.4	21.1	19.2	13.8	9.1	13.4	16.1	14.4	16.2	13.2		764	652
45	18.9	17.6	14.8	15.1	15.3	14.2	15.5	16.9	14.8	11.5	10.1	11.3	13.8	12.1	13.5	11.4		759	718
																		827	686
																		721	696
																		718	620
Figure 4E																		847
Male	Female
0.41	0.3
0.38	0.33
0.29	0.32
0.37	0.39
0.4	0.35
0.35	0.4
0.42	0.37
0.37	0.39
Figure 4F	Female							Male
iWAT	7.667	8.225	4.706	9.096	5.007	15.042	40.462	2.519	5.246	3.928	4.81	0	9.6	1.545	1.44
eWAT	9.959	9.036	7.619	9.728	14.423	19.591	22.621	3.499	0	2.377	6.925	6.252	4.212	4.65	1.57
iBAT	316.82	374.124	229.101	289.481	334.123	123.982	194.597	160.878	172.824	53.888	246.593	111.292	84.684	93.845	83.061
